# Supplementary material for: Molecular Dynamics Study of Cellulose Nanofiber Alignment under an Electric Field
Source: Polymers (Basel). 2022 May 9;14(9):1925. doi: 10.3390/polym14091925 (PMC9101420; doi:10.3390/polym14091925)
Supplement: Supplementary file 1 [file polymers-14-01925-s001.zip]

Archive with 1 entries (1 files):
- polymers-1709310-supplementary.pdf
